# Supplementary material for: Granulocyte Macrophage-Colony Stimulating Factor Produces a Splenic Subset of Monocyte-Derived Dendritic Cells That Efficiently Polarize T Helper Type 2 Cells in Response to Blood-Borne Antigen
Source: Front Immunol. 2022 Jan 3;12:767037. doi: 10.3389/fimmu.2021.767037 (PMC8778578; doi:10.3389/fimmu.2021.767037)
Supplement: Supplementary file 1 [file Presentation_1.zip]

Archive with 1 entries (1 files):
- Ryu et al - FI - Supplementary Figures - Production.PPTX
